# Supplementary material for: Preventive Effect of the Total Polyphenols from Nymphaea candida on Sepsis-Induced Acute Lung Injury in Mice via Gut Microbiota and NLRP3, TLR-4/NF-κB Pathway
Source: Int J Mol Sci. 2024 Apr 12;25(8):4276. doi: 10.3390/ijms25084276 (PMC11050158; doi:10.3390/ijms25084276)
Supplement: Supplementary file 1 [file ijms-25-04276-s001.zip]

Archive with 1 entries (1 files):
- ijms-2930536-supplementary.pdf
